# Supplementary material for: A hairy-leaf gene, BLANKET LEAF, of wild Oryza nivara increases photosynthetic water use efficiency in rice
Source: Rice (N Y). 2017 May 12;10:20. doi: 10.1186/s12284-017-0158-1 (PMC5429320; doi:10.1186/s12284-017-0158-1)
Supplement: Supplementary file 1 — Table S1. List of primers for SSR markers used in this study. (XLSX 25 kb) [file 12284_2017_158_MOESM1_ESM.xlsx]

## Sheet: Table S1
	Table S1List of primers for SSR markers used in this study.
	Marker name	Chr.	Forward primer	Reverse primer	Positiona		Amplicon size (bp)a	Referrence
					Start	End
	RM3252	1	GGTAACTTTGTTCCCATGCC	GGTCAATCATGCATGCAAGC	302879	303050	172	McCouch et al. (2002)
	RM3426	1	TCATTCTCGAAGGCTTACGG	TCAAGCCTAAGCAGAGGATG	4052895	4053011	117	McCouch et al. (2002)
	RM8078	1	CAATCTTTTCCTCCTCCGTAGGT	ACCTAGCAAGACGACAATGAATCAG	7282067	7282225	159	McCouch et al. (2002)
	RM8051	1	CGCGGTTAATGTCATCTGA	CAAGACTGACCCTAAAACCATAC	9866593	9866745	153	McCouch et al. (2002)
	RM7075	1	TATGGACTGGAGCAAACCTC	GGCACAGCACCAATGTCTC	15119795	15119949	155	McCouch et al. (2002)
	RM6716	1	ATCCATATTCCTTCCCCTCG	CTGGACCGAAGAAGAACAGC	23120856	23121008	153	McCouch et al. (2002)
	RM5497	1	GGGCAACAACAACAACGAAC	TTTAGGGCGTATGGCTTGAG	27544946	27545162	217	McCouch et al. (2002)
	RM1268	1	TACACGTTCATGTGCCGC	CTGACCGAGCGTAGGAAGAC	31410891	31410987	97	McCouch et al. (2002)
	RM3825	1	AAAGCCCCCAAAAGCAGTAC	GTGAAACTCTGGGGTGTTCG	36471204	36471354	151	McCouch et al. (2002)
	RM5362	1	GCGCTAGGGCTTTGGATC	TACCTTCCTTACTCTGCCCG	41088067	41088167	101	McCouch et al. (2002)
	RM8136	1	ATGTAAGCTAGGTAGAGCTG	GCGTACGTACGTAAGTAATA	42927157	42927381	225	McCouch et al. (2002)
	RM3340	2	GCATGCGGCCAACTGATT	TCCATCATCTCGATCTTGACGAA	386147	386292	146	McCouch et al. (2002)
	RM7562	2	AGACATGCCAATGTGATGGC	TCGGTAGTATGGGGCTTGTC	1878328	1878482	155	McCouch et al. (2002)
	RM6378	2	ATAGGGTGGGTGTGCTGAAC	TGCACAAAACTGCAGGTCTC	5477492	5477658	167	McCouch et al. (2002)
	RM1234	2	ACACCAGAGTACATAGGCTAGAGG	ACTGCTGATGATCTGGCCAC	11336381	11336521	141	McCouch et al. (2002)
	RM5578	2	TTCTTCTGGTGTGTGCCTTG	GGGGAAGGAGGATGCTAAAC	18638561	18638803	243	McCouch et al. (2002)
	RM1303	2	CTGATCTTGGTGAGCGAGTG	TACGGATCAGCACTCAGCAC	20972622	20972761	140	McCouch et al. (2002)
	RM6318	2	TGCTGCTTCTGTCCAGTGAG	GGATCATAACAAGTGCCTCG	24426463	24426661	199	McCouch et al. (2002)
	RM6933	2	TAGCAGAAACCAATGCTCGC	AGAGGTGGAAGGTAGTCACTCC	29313394	29313621	228	McCouch et al. (2002)
	RM7307	2	ACATGCCTCCTCGTAAATGC	ATTTCCATGCAGAGGCAGAG	32852763	32852862	100	McCouch et al. (2002)
	RM208	2	TCTGCAAGCCTTGTCTGATG	TAAGTCGATCATTGTGTGGACC	35141668	35141836	169	Chen et al. (1997)
	RM60	3	AGTCCCATGTTCCACTTCCG	ATGGCTACTGCCTGTACTAC	106890	107053	164	Chen et al. (1997)
	RM6849	3	CGTCAACTGCATCACCACC	TCCGACTGATCATCATCGAC	3286787	3286910	124	McCouch et al. (2002)
	RM5347	3	TACGTGCGCCGGAATTAC	ATGAGATCGTAGCACTCCGG	6428629	6428829	201	McCouch et al. (2002)
	RM7425	3	AGCCAGAGAGAGAGAGACGG	ACATCAACACATTCCCCTCC	11618798	11618986	189	McCouch et al. (2002)
	RM6959	3	TCCTATGGAGGATTGTTGCC	CGGAGGAGCAGAACAAAAAC	14507885	14507990	106	McCouch et al. (2002)
	RM8208	3	GCCCAAACTACACTCTCTTG	GTAAATGCCTGAGTGCCTAC	22402431	22402572	142	McCouch et al. (2002)
	RM15624	3	CGAGATTCATGTGACGTGAGG	CCACTGGAACGTTGTGAGAC	25959617	25959759	143	McCouch et al. (2002)
	RM1350	3	GAGGAAATTCGCCCTAGTAG	AAGAAAGCTCTGCTCCATGC	28683340	28683508	169	McCouch et al. (2002)
	RM6759	3	TGGAAAATTTGATGACATAA	TATGGGGTATCCATAATCTC	32230232	32230558	327	McCouch et al. (2002)
	RM7389	3	AGCGACGGATGCATGATC	TTGAGCCGGAGGTAGTCTTG	36162247	36162357	111	McCouch et al. (2002)
	RM7585	4	CCTCCTCCCTCGACTACCTC	GGTGTGTCGGTGTGATATGC	229212	229368	157	McCouch et al. (2002)
	RM5633	4	GTGTAGCTGCTAGGCCGAAC	TTCCTTTCGCTACGTTGGAC	13084092	13084302	211	McCouch et al. (2002)
	RM16673	4	CCAATACTTCCCCATCACTC	CTCGTTAGCCTCTCAACGCC	17673457	17673608	152	McCouch et al. (2002)
	RM3643	4	AGCATGAGCAGGTGCTAGTG	CGTTGCATGTGTGATGGC	20120074	20120204	131	McCouch et al. (2002)
	RM7051	4	CTCGATGAGCTTGGCGTC	TTCAGTGTTCATCGCCTCTG	24301933	24302108	176	McCouch et al. (2002)
	RM5503	4	GGGTTTTGGAAGGGAAGAAG	TACCCCTAGCATAGGCCTCC	30363605	30363796	192	McCouch et al. (2002)
	RM1113	4	GGGCGCATGTGTATTTCTTC	TGGGGAAAAACCACAAGCC	34271079	34271228	150	McCouch et al. (2002)
	RM1248	5	ACAAGCAGCTAATGGTTGGG	GTGATTTTGGCTCAGGTCAG	93969	94104	136	McCouch et al. (2002)
	RM7302	5	AGGAGGAAGAAGAGATTGCG	CCCACACGAGATGAGATTGG	1977873	1978052	180	McCouch et al. (2002)
	RM3193	5	AACGCCTATATTAACGCGCC	CGACGTGGAGGAGAGAAGAG	4965384	4965509	126	McCouch et al. (2002)
	RM8014	5	ATACTGAGAAGAAAAACCAA	ATAACAGACAAATGAAAACC	13537294	13537413	120	McCouch et al. (2002)
	RM1237	5	CTCCGCGAGCTTTAGAAGAG	CACATACTCTGGCTCTCCCG	18016584	18016727	144	McCouch et al. (2002)
	RM3351	5	ATGGAAGGAATGGAGGTGAG	TACCCCTACGTCGATCGATC	20759230	20759403	174	McCouch et al. (2002)
	RM3620	5	TCCTCTCCACCTTCAAATCC	ACCATCCTCTGCTGCTGC	25266220	25266331	112	McCouch et al. (2002)
	RM1054	5	TGCATATGTACCGCAACCTC	TTTCTGCATGATCCCCTCTG	29227288	29227442	155	McCouch et al. (2002)
	RM8121	6	CACTAGGGCTGCCAGATT	GGATTAACGCATATAACGTCAT	382701	382849	149	McCouch et al. (2002)
	RM1163	6	TCTAGGGTTAGGGTTTCGCC	AGGTCGGTTTCCTTTTGTCC	4190478	4190607	130	McCouch et al. (2002)
	RM7023	6	GCCATGTTATAACGTCTGCG	CCAGTGCGGCAAACTATTTC	6972159	6972366	208	McCouch et al. (2002)
	RM8226	6	TTAGGATACGGCTTCTAGGC	CGTAATTGTTGCATATGGTG	9309902	9310152	251	McCouch et al. (2002)
	RM7551	6	TCACCTCCTTCTGCCATCTC	CTAACTCACCTCCAGCCTGC	20949275	20949424	150	McCouch et al. (2002)
	RM5371	6	GGCTAGCTTTAGCTGCGTTG	ACCCAGATCGAAACAACTGC	25826379	25826521	143	McCouch et al. (2002)
	RM3138	6	TTGACAAGAGATCAAGGCGG	GTGAATGTTGAGCTGCATGG	28470082	28470186	105	McCouch et al. (2002)
	RM1031	6	GTGAAGGCACACCAACCG	GACGAGGATCGAATTCGAAG	31089484	31089610	127	McCouch et al. (2002)
	RM3567	6	TTGACATCCCCATCTAAGCC	ATGAAACTGCCACAACCTCC	25997130	25997287	158	McCouch et al. (2002)
	RM30	6	GGTTAGGCATCGTCACGG	TCACCTCACCACACGACACG	27253297	27253378	82	Chen et al. (1997)
	RM7243	6	ACGAAGTTCTTCACGGGTTG	AAGATGGCGTGCGTACGTAC	27570522	27570679	158	McCouch et al. (2002)
	RM6697	7	GCAAGATCCAGTCGATTTGG	ATAACATGAGCATCTCCCCG	1187748	1187982	235	McCouch et al. (2002)
	RM1243	7	TTTCGGGAGGGATTATGACC	GTGACCCCCGATACAAACAC	3555641	3555797	157	McCouch et al. (2002)
	RM5499	7	TGGAGTACGACGTGATCGTG	CAGAAACGGGAGGGGATC	9988166	9988405	240	McCouch et al. (2002)
	RM3691	7	GCTGATGGTCAAAGATCAGG	ATGTGTCTGCTGGCACAGAG	19226136	19226252	117	McCouch et al. (2002)
	RM1132	7	ATCACCTGAGAAACATCCGG	CTCCTCCCACGTCAAGGTC	23985483	23985575	93	McCouch et al. (2002)
	RM5455	7	CTCGGCCTGACTAGTCGATC	TGATGGCGATCCTGTGATAG	26461913	26462090	178	McCouch et al. (2002)
	RM1362	7	TGATCTAAACAGGCCCTTAG	CATCATCAAGACCACACATC	28924990	28925217	228	McCouch et al. (2002)
	RM6925	8	TGAGAGGACGCTTGAAGAGG	GCACCTAGTGACTGAAGGTTG	648002	648272	271	McCouch et al. (2002)
	RM3702	8	AAGGCATGCATCTGTGTCTG	CTACTTCTGCTGAGCCAAAG	1124181	1124328	148	McCouch et al. (2002)
	RM1111	8	CCTCCTGTCGGATCTGGTAG	CTTATCCACTTGCCCTCTCG	4773752	4773862	111	McCouch et al. (2002)
	RM3395	8	ACCTCATGTCCAGGTGGAAG	AGATTAGTGCCATGGCAAGG	10294812	10294908	97	McCouch et al. (2002)
	RM8264	8	ACGCTCCTCGCTTTCTAC	GCACCTCACACCAGTAATTC	19835907	19836112	206	McCouch et al. (2002)
	RM5485	8	CTTCCACAAGCTTGGCTAGG	AATGCCATCCCCTACTCATG	24072904	24073043	140	McCouch et al. (2002)
	RM3496	8	AATGTGGACTAGCTGCCTGC	GTACCGGTATACGGCCCTTC	27842035	27842198	164	McCouch et al. (2002)
	wgs90	9	GCATGCCCATCAACATCA	AGCGAGGACCAAATCCTTGT	4602053	4602232	180	In this study.
	RM1328	9	GAATGGGATTAGACGATTTG	CCATGAGTGACATCAAAAGG	9206385	9206589	205	McCouch et al. (2002)
	RM3769	9	TGCATGCTTCGTTCAGCTAG	GTCTCCGAGCTCCTCAGGTC	11748480	11748582	103	McCouch et al. (2002)
	RM3700	9	AAATGCCCCATGCACAAC	TTGTCAGATTGTCACCAGGG	15428263	15428405	143	McCouch et al. (2002)
	RM3164	9	TCCTCCTGCTAGCTGCCTAG	TCGCCTTCCTTTTCACTCAC	18921684	18921803	120	McCouch et al. (2002)
	RM6797	9	CCTCCTCCATCAGGATCATC	GCTAGGTTGAATGCCCGTAC	22713448	22713599	152	McCouch et al. (2002)
	RM7492	10	AGATGGTTGCCAAGAGCATG	GTCACGTGGCGATTTAGGAG	54866	55010	145	McCouch et al. (2002)
	RM3311	10	AAGTATCCCTGTCTCACGCC	AGGTAGAGGGAGGGAGGGAG	10693717	10693804	88	McCouch et al. (2002)
	RM5620	10	TCGACTTGAAGCATCACACC	TCTGAAATGTCAAGTGGGCC	17474848	17475024	177	McCouch et al. (2002)
	RM1108	10	GCTCGCGAATCAATCCAC	CTGGATCCTGGACAGACGAG	19233068	19233191	124	McCouch et al. (2002)
	RM3123	10	ATTTCCCACACATCTCGCTG	GTGTCGCCGGTCAAGAAC	21836103	21836293	191	McCouch et al. (2002)
	RM4771	10	ACGTTGATTTCATTCAGGTC	ACGCTAACTGAGAAACATGG	23085417	23085558	142	McCouch et al. (2002)
	RM1240	11	CCATGAGCTAGTAACTGCAGC	GGATCGCAAAATCTGGCATC	1463389	1463603	215	McCouch et al. (2002)
	RM1124	11	AAGCTATCCCCCTTTTTGGC	AGGGATCGGTAGACCCAATC	3855192	3855371	180	McCouch et al. (2002)
	RM3137	11	GTTAGGAATTCCATGCTGCG	TGCCCGTGCTCGATAAGG	6188794	6188990	197	McCouch et al. (2002)
	RM3428	11	ATTCATGCTTCCTTTCAGTG	GATTACTGGTTTGCCATTTG	13945470	13945626	157	McCouch et al. (2002)
	RM5349	11	AGGGCATGCTTACATCCAAC	CATTTGCTTCTATGCCCCAG	19650313	19650435	123	McCouch et al. (2002)
	RM6105	11	ACGTCTTTCCAGCCACAATC	CTTCTGGAAGGGAGGAGAGG	24113431	24113605	175	McCouch et al. (2002)
	RM5926	11	ATATACTGTAGGTCCATCCA	AGATAGTATAGCGTAGCAGC	28957556	28957725	170	McCouch et al. (2002)
	RM3472	12	ATCGCAAGAACTCCGTGAAG	CGCTTTTGAGCTCGCCTC	3521118	3521332	215	McCouch et al. (2002)
	RM7003	12	GGCAGACATACAGCTTATAGGC	TGCAAATGAACCCCTCTAGC	6776193	6776293	101	McCouch et al. (2002)
	RM1261	12	GTCCATGCCCAAGACACAAC	GTTACATCATGGGTGACCCC	17537171	17537337	167	McCouch et al. (2002)
	RM7018	12	CATCGTTGACCGCTGCTC	AATAAACAGCACGTGCTCCC	22196364	22196534	171	McCouch et al. (2002)
	RM5479	12	AACTCCTGATGCCTCCTAAG	TCCATAGAAACAATTTGTGC	24412516	24412713	198	McCouch et al. (2002)
	RM235	12	AGAAGCTAGGGCTAACGAAC	TCACCTGGTCAGCCTCTTTC	26141510	26141610	101	Chen et al. (1997)
	aPositions and amplicon size in reference sequence of Nipponbare (IRGSP-1.0).
	bReferences Chen X, Temnykh S, Xu Y, Cho Y, McCouch S (1997) Development of a microsatellite framework map providing genome-wide coverage in rice (Oryza sativa L.). Theor Appl Genet 95: 553–567. McCouch S, Teytelman L, Xu Y, Lobos K, Clare K, Walton M, Fu B, Maghirang R, Li Z, Xing Y, Zhang Q, Kono I, Yano M, Fjellstrom R, DeClerck G, Schneider D, Cartinhour S, Ware D, Stein L (2002) Development …
