# Supplementary material for: A hairy-leaf gene, BLANKET LEAF, of wild Oryza nivara increases photosynthetic water use efficiency in rice
Source: Rice (N Y). 2017 May 12;10:20. doi: 10.1186/s12284-017-0158-1 (PMC5429320; doi:10.1186/s12284-017-0158-1)
Supplement: Supplementary file 2 — Table S2. Segregation of the hairy leaf trait in the BC5F3 populations derived from a cross between IR24 and IL-hairy. (XLSX 16 kb) [file 12284_2017_158_MOESM2_ESM.xlsx]

## Sheet: Table S2
	Table S2 Segregation of the hairy leaf trait in the BC5F3 populations derived from a cross between IR24 and IL-hairy.
	Groups in BC5F3 lines	Genotypes at RM30​a
		NN	IN	II
	All hairy-leaf	36	0	0
	Segregating	0	101	0
	All normal-leaf	0	0	52
	aNN, homozygous for O. nivara; IN, heterozygous; II, homozygous for IR24.
