# Supplementary material for: A hairy-leaf gene, BLANKET LEAF, of wild Oryza nivara increases photosynthetic water use efficiency in rice
Source: Rice (N Y). 2017 May 12;10:20. doi: 10.1186/s12284-017-0158-1 (PMC5429320; doi:10.1186/s12284-017-0158-1)
Supplement: Supplementary file 4 — Table S3. Growth traits of IR24 and IL-hairy grown under the field at the tilling stage. (XLSX 16 kb) [file 12284_2017_158_MOESM4_ESM.xlsx]

## Sheet: Table S4
	Table S3 Growth traits of IR24 and IL-hairy grown under the field at the tilling stage.
	Line	Plant height (cm)	Tiller number (hill-1)	Leaf age	SPAD value
	IR24	64.0 ± 3.0	21.7 ± 3.1	13.5 ± 0.1	41.9 ± 0.8
	IL-hairy	66.7 ± 2.9	23.3 ± 4.5	13.6 ± 0.2	41.2 ± 1.2
		nsa	ns	ns	ns
	Data are means ± SD (n= 3). ans, not significant by Student's t-test at P = 0.05.
