# Supplementary material for: A hairy-leaf gene, BLANKET LEAF, of wild Oryza nivara increases photosynthetic water use efficiency in rice
Source: Rice (N Y). 2017 May 12;10:20. doi: 10.1186/s12284-017-0158-1 (PMC5429320; doi:10.1186/s12284-017-0158-1)
Supplement: Supplementary file 5 — Table S4. Gene annotation by RAP-DB in BKL region. (XLSX 29 kb) [file 12284_2017_158_MOESM5_ESM.xlsx]

## Sheet: TableS3
	Table S4 Gene annotation by RAP-DB in BKL region
	Chr.	Start pos.	End pos.	Strand	Gene ID	Descriptiona
	6	26003182	26007060	+	Os06g0639500	Protein kinase, core domain containing protein.
	6	26005338	26006442	-	Os06g0639550	Non-protein coding transcript.
	6	26007058	26010413	-	Os06g0639600	Similar to Elongator component.
	6	26022263	26029047	-	Os06g0639700	Hypothetical protein.
	6	26022267	26029240	+	Os06g0639800	Cytochrome P450 family protein.
	6	26034890	26038156	+	Os06g0640100	Similar to Cytochrome P450 CYP71Y10.
	6	26039709	26040374	-	Os06g0640201	Hypothetical gene.
	6	26064727	26065292	-	Os06g0640599	Hypothetical protein.
	6	26073119	26074058	+	Os06g0640800	Similar to Cytochrome P450 CYP71Y10.
	6	26073408	26074020	-	Os06g0640933	Hypothetical protein.
	6	26082422	26087072	-	Os06g0641066	Hypothetical protein.
	6	26086429	26087091	+	Os06g0641200	Similar to Cytochrome P450 CYP71Y10.
	6	26092437	26093341	-	Os06g0641400	Hypothetical protein.
	6	26092456	26094621	+	Os06g0641500	Similar to Cytochrome P450 CYP71Y10.
	6	26096023	26096208	-	Os06g0641550	Non-protein coding transcript.
	6	26097136	26098831	+	Os06g0641575	Hypothetical protein.
	6	26097154	26098278	-	Os06g0641600	Similar to Cytochrome P450 family protein.
	6	26105139	26105547	-	Os06g0641800	Cytochrome P450 family protein.
	6	26105242	26107212	+	Os06g0641866	Hypothetical protein.
	6	26108639	26124135	+	Os06g0641932	Hypothetical protein.
	6	26137029	26139343	+	Os06g0642200	Similar to Cytochrome P450 family protein.
	6	26137067	26139319	-	Os06g0642250	Hypothetical protein.
	6	26145806	26146729	+	Os06g0642300	Similar to Cytochrome P450 family protein.
	6	26145864	26148447	-	Os06g0642400	Hypothetical protein.
	6	26155464	26159072	+	Os06g0642500	Cytochrome P450 domain containing protein.
	6	26159547	26161453	+	Os06g0642550	Hypothetical gene.
	6	26159811	26161425	-	Os06g0642600	Similar to Cytochrome P450 CYP71Y10.
	6	26162546	26164599	-	Os06g0642650	Hypothetical conserved gene.
	6	26183542	26187011	-	Os06g0642900	Ubiquitin system component Cue domain containing protein.
	6	26183911	26184300	+	Os06g0642950	Non-protein coding transcript.
	6	26190057	26198119	-	Os06g0643000	Phox-like domain containing protein.
	6	26190185	26198253	+	Os06g0643050	Hypothetical protein.
	6	26199409	26202782	-	Os06g0643100	20S proteasome beta3 subunit (OsPBC1).
	6	26215500	26218653	+	Os06g0643300	_
	6	26227109	26228735	+	Os06g0643500	Similar to ADR11 protein
	6	26229857	26232824	-	Os06g0643600	Formamidopyrimidine-DNA glycolase family protein.
	6	26235069	26238193	-	Os06g0643700	Hly-III related domain containing protein.
	6	26235335	26237922	+	Os06g0643750	Hypothetical gene.
	6	26242050	26243863	-	Os06g0643800	Sucrose phosphate synthase 6 (OsSPS6).
	6	26254217	26259239	-	Os06g0643900	Purple acid phosphatase 26 (OsPAP26).
	6	26263157	26266692	+	Os06g0644100	Carbohydrate-binding-like fold domain containing protein.
	6	26272898	26278664	+	Os06g0644200	Vacuolar H+-pyrophosphatase 1 (OVP1)
	6	26272978	26278265	-	Os06g0644250	Hypothetical protein.
	6	26280678	26281216	-	Os06g0644350	Non-protein coding transcript.
	6	26284960	26285972	-	Os06g0644400	Non-protein coding transcript.
	6	26288371	26292345	+	Os06g0644466	Hypothetical conserved gene.
	6	26296679	26303106	+	Os06g0644500	Ankyrin domain containing protein.
	6	26303837	26312412	+	Os06g0644600	WD40-like domain containing protein (OsWD40-131).
	6	26312771	26315057	-	Os06g0644700	Amino acid/polyamine transporter II family protein (OsATL1).
	6	26316039	26318954	-	Os06g0644800	Glucosidase II beta subunit-like domain containing protein.
	6	26322828	26324093	-	Os06g0645100	Similar to F-box domain containing protein (OsFbox318, Os_F0416)
	6	26332888	26345250	+	Os06g0645400	Similar to Isoleucine-tRNA ligase-like protein.
	6	26346136	26347098	-	Os06g0645500	Sterile alpha motif homology domain containing protein.
	6	26355715	26358802	-	Os06g0645600	Hypothetical conserved gene.
	6	26355728	26358771	+	Os06g0645650	Hypothetical protein.
	6	26359694	26360497	-	Os06g0645700	Similar to histone acetyltransferase (HAF701).
	6	26361294	26367555	-	Os06g0645800	Similar to Transcription initiation factor TFIID subunit 1.
	6	26369197	26370216	-	Os06g0645901	Similar to Transcription initiation factor TFIID subunit 1.
	6	26376114	26379069	-	Os06g0646000	Methyltransferase type 11 domain containing protein.
	6	26384994	26385658	+	Os06g0646100	Conserved hypothetical protein.
	6	26399276	26405213	+	Os06g0646400	Tyrosine protein kinase domain containing protein.
	6	26408102	26410839	+	Os06g0646500	_
	6	26411491	26414775	-	Os06g0646600	KNOX family class 2 homeodomain protein (HOMEOBOX ORYZA SATIVA59).
	6	26421563	26427830	-	Os06g0646700	Conserved hypothetical protein.
	6	26433253	26434294	-	Os06g0646801	Hypothetical conserved gene.
	6	26435460	26439235	-	Os06g0646900	Similar to Homogentisic acid geranylgeranyl transferase (OsHGGT).
	6	26441780	26442058	+	Os06g0647000	Hypothetical protein.
	6	26442731	26444814	+	Os06g0647100	Similar to 50S ribosomal protein L35, chloroplast precursor
	6	26450752	26454632	-	Os06g0647150	Hypothetical protein.
	6	26450761	26455305	+	Os06g0647200	CheY-like domain containing protein (B-TYPE RESPONSE REGULATOR 5)
	6	26456312	26461805	-	Os06g0647400	Similar to Lysosomal Pro-X carboxypeptidase.
	6	26468396	26469595	-	Os06g0647500	DNA/RNA non-specific endonuclease, active site domain containing protein.
	6	26471877	26473706	-	Os06g0647700	Hypothetical protein.
	6	26477964	26478872	-	Os06g0647801	Hypothetical conserved gene.
	6	26482520	26483810	-	Os06g0647900	Conserved hypothetical protein.
	6	26485898	26494001	-	Os06g0648200	Conserved hypothetical protein.
	6	26496558	26498428	-	Os06g0648500	Conserved hypothetical protein.
	6	26499433	26500188	+	Os06g0648600	Hypothetical gene.
	6	26510006	26511606	-	Os06g0649000	Similar to WRKY transcription factor 28 (OsWRKY28).
	6	26529305	26538020	+	Os06g0649500	WD40-like domain containing protein (OsWD40-132).
	6	26532548	26534783	-	Os06g0649550	Non-protein coding transcript.
	6	26554537	26560758	+	Os06g0649600	Non-protein coding transcript.
	6	26563065	26565979	+	Os06g0649700	Similar to DOMON domain-containing protein / dopamine beta-monooxygenase N-terminal domain-containing protein.
	6	26569417	26572458	-	Os06g0649800	Similar to DNA-3-methyladenine glycosylase I.
	6	26575128	26579581	-	Os06g0649900	Phospholipase D/Transphosphatidylase domain containing protein (OsPLDvarphi )
	6	26585560	26588130	+	Os06g0650100	Similar to Ubiquitin-NEDD8-like protein RUB2 (RUB2, OsRUB2, NEDD8)
	6	26591905	26593464	-	Os06g0650300	Histone H4 acetyltransferase (OsglHAT1)
	6	26631941	26634878	+	Os06g0650600	Nonaspanin (TM9SF) family protein.
	6	26634857	26635363	-	Os06g0650700	Conserved hypothetical protein.
	6	26635665	26639720	-	Os06g0650800	Magnesium transporter, MRS2/MGT family member 1 (OsMGT, OsMRS2-1)
	6	26646375	26647794	-	Os06g0650900	Heat shock protein DnaJ domain protein C56 (OsDjC56)
	6	26650225	26652370	-	Os06g0651000	Dihydroflavonol 4-reductase (DHFR).
	6	26652924	26659231	-	Os06g0651100	Similar to NADPH HC toxin reductase.
	6	26659966	26660564	+	Os06g0651200	Conserved hypothetical protein.
	6	26661060	26664595	-	Os06g0651300	Zinc finger, U1-type domain containing protein.
	6	26665177	26669592	-	Os06g0651600	Similar to Protein phosphatase type-2C
	6	26676696	26677651	+	Os06g0651900	Uncharacterised protein family UPF0057 domain containing protein (OsRCI2-9)
	6	26680169	26690049	+	Os06g0652000	Similar to T3/T7-like RNA polymerase (OsRpo Tp, OsRpoTp, NEP, RpoTp )
	6	26690659	26692710	+	Os06g0652100	Uncharacterized conserved protein UCP015417, vWA domain containing protein.
	6	26693488	26694443	-	Os06g0652200	Similar to Hemolysin-III related family protein.
	6	26693754	26696199	+	Os06g0652250	Hypothetical protein.
	6	26698962	26700005	-	Os06g0652300	Similar to GDP-4-keto-6-deoxy-D-mannose-3, 5-epimerase-4-reductase
	6	26708003	26709667	+	Os06g0652400	Similar to GDP-4-keto-6-deoxy-D-mannose-3, 5-epimerase-4-reductase
	6	26710609	26710681	+	Os06g0652501	Non-protein coding transcript.
	6	26711591	26713561	+	Os06g0652550	Similar to RING-type E3 ubiquitin ligase.
	6	26714868	26717211	+	Os06g0652600	Similar to Lustrin A.
	6	26736608	26744116	+	Os06g0653000	Similar to Glossy1 homolog (OsGL1-3, CER3/WAX2/YRE/FLP)
	6	26749029	26749085	+	Os06g0653050	Non-protein coding transcript.
	6	26752554	26755222	+	Os06g0653100	Senescence-associated protein 5.
	6	26756214	26757596	-	Os06g0653200	Basic helix-loop-helix dimerisation region bHLH domain containing protein (OsbHLH158)
	6	26766488	26768798	+	Os06g0653300	Hypothetical conserved gene.
	6	26779067	26781799	-	Os06g0653800	U5 snRNP- specific 40 kDa protein (OsWD40-133)
	6	26782832	26784850	-	Os06g0653900	Similar to Protein transport protein SEC61 gamma subunit.
	6	26785125	26790388	-	Os06g0654000	Peptidase C19, ubiquitin carboxyl-terminal hydrolase 2 family protein.
	6	26809615	26811574	+	Os06g0654300	Similar to Histidine kinase (OsHK1)
	6	26829535	26830408	+	Os06g0654400	Hypothetical conserved gene.
	6	26834016	26836134	+	Os06g0654600	Similar to BRASSINOSTEROID INSENSITIVE 1-associated receptor kinase 1 (OsRLCK210).
	6	26843118	26843680	-	Os06g0654900	Similar to CONSTANS-like protein CO6 (OsBBX20, OsE).
	6	26855082	26858660	-	Os06g0655100	Similar to D-3-phosphoglycerate dehydrogenase.
	6	26859075	26859735	-	Os06g0655200	Pollen allergen Lol p2 family protein.
	6	26877125	26878985	-	Os06g0655500	Kelch-type beta propeller domain containing protein (OsFbox319, Os_F0429).
	6	26904473	26908029	+	Os06g0656000	Hypothetical conserved gene.
	6	26910049	26911794	+	Os06g0656201	Conserved hypothetical protein.
	6	26937180	26940953	+	Os06g0656300	Uncharacterised protein family UPF0497, trans-membrane plant subgroup domain containing protein.
	6	26942137	26944369	+	Os06g0656400	Hypothetical protein.
	6	26943193	26949889	-	Os06g0656500	Similar to 4-coumarate-CoA ligase 1 (Os4CL4)
	6	26948159	26949749	+	Os06g0656566	Hypothetical gene.
	6	26954283	26955645	+	Os06g0656700	Conserved hypothetical protein.
	6	26956110	26956171	+	Os06g0656725	Non-protein coding transcript.
	6	26957522	26958621	-	Os06g0656800	FAS1 domain containing protein (OsFLA25).
	6	27025485	27029339	+	Os06g0657500	Similar to ANT (OsPLT2, AP2/EREBP60).
	6	27042850	27042998	-	Os06g0657750	Conserved hypothetical protein.
	6	27047218	27048052	-	Os06g0658000	Similar to AP2-EREBP transcription factor
	6	27054291	27054779	+	Os06g0658200	Conserved hypothetical protein.
	6	27056503	27059571	+	Os06g0658350	Conserved hypothetical protein.
	6	27063980	27067191	-	Os06g0658400	Similar to HAT dimerisation domain-containing protein-like.
	6	27068985	27074406	+	Os06g0658500	Conserved hypothetical protein.
	6	27087548	27092892	+	Os06g0658900	Similar to homogentisate phytyltransferase VTE2-1 (OsVTE2).
	6	27114925	27117096	+	Os06g0659100	Similar to Squamosa-promoter binding protein 1 (OsSPL10).
	6	27123569	27128527	-	Os06g0659200	Intron maturase, type II family protein.
	6	27135555	27144857	-	Os06g0659300	Similar to Actin filament bundling protein P-115-ABP.
	6	27148692	27150750	+	Os06g0659400	Protein of unknown function DUF231, plant domain containing protein.
	6	27152706	27153945	+	Os06g0659500	Similar to Glutaredoxin (OsGRX18).
	6	27154687	27156204	-	Os06g0659600	Hypothetical protein.
	6	27162266	27162609	-	Os06g0659750	Non-protein coding transcript.
	6	27162645	27163147	-	Os06g0659800	Conserved hypothetical protein.
	6	27200330	27200399	-	Os06g0660000	Non-protein coding transcript.
	6	27200808	27204611	+	Os06g0660200	Similar to Auxin efflux carrier protein (OsPIN2).
	6	27200872	27204589	-	Os06g0660300	Hypothetical protein.
	6	27209776	27210287	-	Os06g0660400	Similar to OSIGBa0113I13.1 protein.
	6	27216572	27217384	+	Os06g0660625	Non-protein coding transcript.
	6	27216878	27217489	-	Os06g0660650	Hypothetical conserved gene.
	6	27219564	27222979	+	Os06g0660700	Similar to Ubiquitin carrier protein.
	6	27231460	27232940	+	Os06g0660800	Protein kinase domain containing protein.
	6	27242823	27247637	-	Os06g0661000	Zinc finger, CCHC-type domain containing protein.
	6	27250564	27251084	+	Os06g0661100	Hypothetical gene.
	6	27253336	27254108	+	Os06g0661200	Similar to B-box zinc finger family protein (OsBBX21)
	6	27254694	27260171	-	Os06g0661300	Non-protein coding transcript.
	6	27257416	27261248	+	Os06g0661400	Similar to clathrin assembly protein.
	6	27261311	27262594	-	Os06g0661500	Conserved hypothetical protein.
	6	27262815	27264826	+	Os06g0661600	Zinc finger, DPH-type domain containing protein.
	6	27265304	27269905	-	Os06g0661700	Hypothetical conserved gene.
	6	27265410	27269896	+	Os06g0661733	Hypothetical protein.
	6	27272157	27275123	+	Os06g0661766	Hypothetical conserved gene.
	6	27275526	27278844	-	Os06g0661800	Similar to Cryptochrome DASH, chloroplastic%2Fmitochondrial.
	6	27279950	27284976	-	Os06g0661900	Protein of unknown function DUF266, plant family protein.
	6	27286319	27292847	-	Os06g0662000	Similar to Vacuolar H+-ATPase subunit A (OsVHA-A)
	6	27294072	27294875	+	Os06g0662100	Non-protein coding transcript.
	6	27295786	27296233	-	Os06g0662150	Non-protein coding transcript.
	6	27299164	27299276	+	Os06g0662151	Non-protein coding transcript.
	6	27299932	27302104	-	Os06g0662200	bZIP transcription factor, bZIP-1 domain containing protein (OsbZIP52)
	6	27303683	27304274	-	Os06g0662225	Similar to OSIGBa0113K06.3 protein.
	6	27306728	27307341	-	Os06g0662300	Pollen allergen Lol p2 family protein.
	6	27317251	27317604	-	Os06g0662500	Similar to OSIGBa0113K06.3 protein.
	6	27319482	27322589	-	Os06g0662550	Conserved hypothetical protein.
	6	27323992	27324345	-	Os06g0662600	Pollen allergen Lol p2 family protein.
	6	27326254	27326881	-	Os06g0662700	Pollen allergen Lol p2 family protein.
	6	27330003	27330356	-	Os06g0662850	Similar to OSIGBa0113K06.3 protein.
	6	27333660	27334013	-	Os06g0662900	Similar to OSIGBa0113K06.3 protein.
	6	27335847	27339000	-	Os06g0663000	Protein kinase, catalytic domain domain containing protein.
	6	27341357	27345739	-	Os06g0663100	Similar to Pseudouridylate synthase.
	6	27363816	27369244	-	Os06g0663200	Similar to Protein kinase APK1B, chloroplast precursor (OsRLCK211)
	6	27374250	27378448	-	Os06g0663300	Pollen allergen Lol p2 family protein.
	6	27384305	27386857	+	Os06g0663400	Serine/thronine protein kinase-like protein (OsDPK3)
	6	27384936	27386395	-	Os06g0663450	Non-protein coding transcript.
	6	27387616	27391161	-	Os06g0663500	SBP domain containing protein (OsSPL11)
	6	27397716	27400410	-	Os06g0663600	Endonuclease V family protein.
	6	27402525	27403746	-	Os06g0663800	Similar to FKBP-type peptidyl-prolyl cis-trans isomerase 3, chloroplast precursor (OsFKBP13)
	6	27412678	27417601	+	Os06g0663900	Receptor-like Cytoplasmic Kinase 212 (OsRLCK212)
	6	27414193	27418088	-	Os06g0664000	Hypothetical gene.
	6	27425718	27427845	-	Os06g0664100	Similar to Xaa-Pro aminopeptidase 1.
	6	27428890	27431107	-	Os06g0664200	Inositol monophosphatase/Fructose-1,6-bisphosphatase domain containing protein
	6	27433420	27440995	+	Os06g0664300	Similar to Vacuolar sorting receptor 6 precursor (AtVSR6, AtELP6, AtBP80d)
	6	27441352	27444862	-	Os06g0664400	HMG-I and HMG-Y, DNA-binding domain containing protein.
	6	27456955	27459557	+	Os06g0664800	Similar to Phosphate starvation regulator protein (Regulatory protein of P- starvation acclimation response Psr1).
	6	27462105	27463014	+	Os06g0664900	Conserved hypothetical protein.
	6	27466365	27469757	+	Os06g0665000	Protein of unknown function DUF284, transmembrane eukaryotic family protein.
	6	27469987	27471805	-	Os06g0665100	Similar to Dreg-2 like protein.
	6	27473607	27474251	-	Os06g0665200	Similar to glycosyl hydrolase family protein 17.
	6	27480082	27481453	-	Os06g0665400	F-box protein, Inflorescence form (SCM2/APO1)
	6	27495307	27499531	-	Os06g0665500	Peptidase M20 domain containing protein.
	6	27517100	27523604	-	Os06g0665800	Similar to heavy metal ATPase (OsHMA9)
	6	27530111	27532493	+	Os06g0665900	Similar to thioredoxin domain-containing protein 2.
	6	27557239	27561598	+	Os06g0666100	Protein of unknown function DUF597 family protein.
	aGene symbols registed in the Committee on Gene Symbolization, Nomenclature and Linkage in rice (CGSNL) are shown in parenthesis.
